# Supplementary material for: Genetic Characteristics of Canine Adenovirus Type 2 Detected in Wild Raccoon Dogs (Nyctereutes procyonoides) in Korea (2017–2020)
Source: Vet Sci. 2022 Oct 27;9(11):591. doi: 10.3390/vetsci9110591 (PMC9696381; doi:10.3390/vetsci9110591)
Supplement: Supplementary file 1 [file vetsci-09-00591-s001.zip]

Archive with 1 entries (1 files):
- vetsci-1972454-supplementary.pdf
